# Supplementary material for: Evaluating disinfectant efficacy on mixed biofilms comprising Shiga toxigenic Escherichia coli, lactic acid bacteria, and spoilage microorganisms
Source: Front Microbiol. 2024 Apr 3;15:1360645. doi: 10.3389/fmicb.2024.1360645 (PMC11021663; doi:10.3389/fmicb.2024.1360645)
Supplement: Supplementary file 1 [file Table_1.XLSX]

## Sheet: Sheet1
	Table S1. The STEC and generic E. coli genomes included for analysis
	Strain ID	Genome accession no. in NCBI	Geographical origin	Isolation source
	UM992076	SAMN38910730	Canada	Human
	UM7583	SAMN38910731	Canada	Human
	UM1934	SAMN38910732	Canada	Beef
	UMR508	SAMN38910733	Canada	feces, beef cattle
	Escherichia coli str. K-12 substr.MG1655	U00096.3	Unknown	Human
	Bioproject	PRJNA1054188
